# Supplementary material for: Implementation of an Interdisciplinary, Team-Based Complex Care Support Health Care Model at an Academic Medical Center: Impact on Health Care Utilization and Quality of Life
Source: PLoS One. 2016 Feb 12;11(2):e0148096. doi: 10.1371/journal.pone.0148096 (PMC4752211; doi:10.1371/journal.pone.0148096)
Supplement: S1 Appendix — To minimize the risk of loss of privacy for older patients, age has been truncated to a maximum value of 89 years. (XLS) [file pone.0148096.s001.xls]

## Sheet: Sheet1
study_id	age	sex	sf1	sw_selfhealth	sf1_3mos	sw_selfhealth_3mos	sf1_6mos	sw_selfhealth_6mos	sf1_9mos	sw_selfhealth_9mos	pre_enrollment_ed_rate	enrollment_ed_rate	pre_enrollment_ip_rate	enrollment_ip_rate
1001	82	Female	Very Good	About the same as three months ago	Good	Somewhat better now than three months ago	Good	Much better than three months ago	Very Good	About the same as three months ago	0.00547945	0.00251889	0.0109589	0.0100756
1002	36	Female	Poor		Poor	Somewhat worse now than three months ago	Poor	Somewhat better now than three months ago	Poor	Somewhat worse now than three months ago	0.0219178	0.0284238	0.0136986	0.00516796
1003	53	Male	Fair		Poor	Much better than three months ago	Fair	About the same as three months ago	Fair	About the same as three months ago	0.0136986	0.0236842	0.0164384	0.0368421
1004	77	Female	Good		Good	Much better than three months ago	Fair	About the same as three months ago	Fair	Somewhat better now than three months ago	0.00273973	0.00266667	0.00547945	0.0133333
1005	75	Female	Fair				Poor	Much worse now than three months ago	Poor	Somewhat worse now than three months ago	0.0246575	0.019337	0.00547945	0.0110497
1006	83	Male	Very Good	Somewhat better now than three months ago	Good	Much better than three months ago	Good	About the same as three months ago	Very Good	Much better than three months ago	0.00273973	0	0.00821918	0.00282486
1007	75	Female	Good								0.0164384	0.0113636	0.0109589	0.00284091
1008	87	Female	Fair		Very Good	Somewhat worse now than three months ago					0.0109589	0	0.00547945	0.00852273
1009	31	Female	Fair	About the same as three months ago	Fair	About the same as three months ago	Fair	About the same as three months ago	Fair	Somewhat worse now than three months ago	0.0219178	0.00294118	0.00273973	0
1010	89	Female	Very Good	Much worse now than three months ago	Good	Somewhat better now than three months ago	Good	Much better than three months ago	Good	Much better than three months ago	0.00547945	0.00296736	0.00547945	0.00296736
1011	76	Female	Good	About the same as three months ago	Good	Somewhat better now than three months ago	Good	Somewhat better now than three months ago	Very Good	About the same as three months ago	0	0	0.00547945	0.003003
1012	45	Female	Fair	Much worse now than three months ago							0.0410959	0.063253	0.0493151	0.0451807
1013	77	Female	Fair	About the same as three months ago	Very Good	Somewhat better now than three months ago	Good	Somewhat better now than three months ago	Fair	Somewhat better now than three months ago	0	0.0030581	0.00821918	0.00611621
1014	66	Female	Very Good	Much better than three months ago	Very Good	About the same as three months ago	Good	Somewhat better now than three months ago			0.00273973	0.0125392	0.00821918	0.015674
1015	82	Female	Poor	Somewhat better now than three months ago	Good	Much better than three months ago	Fair	Somewhat better now than three months ago	Good	Somewhat better now than three months ago	0	0	0.00547945	0
1016	70	Male	Poor	Much worse now than three months ago					Fair	Somewhat better now than three months ago	0.0164384	0.00946372	0.0109589	0
1017	73	Male	Good	About the same as three months ago							0.00547945	0	0.00547945	0
1018	67	Male	Good	Much better than three months ago	Very Good	Much better than three months ago	Good	Somewhat better now than three months ago	Good	Much better than three months ago	0.00547945	0	0.00547945	0
1019	66	Female			Very Good	Somewhat worse now than three months ago	Fair	About the same as three months ago	Very Good	Much better than three months ago	0	0	0	0
1020	89	Female	Very Good	Somewhat better now than three months ago	Excellent	About the same as three months ago	Good	Somewhat worse now than three months ago	Very Good	Much better than three months ago	0	0.00323625	0	0
1021	62	Male	Fair	About the same as three months ago	Fair	Somewhat better now than three months ago					0.00273973	0.00655738	0.00547945	0.0196721
1022	42	Male	Good	Much better than three months ago							0.060274	0.029703	0.00273973	0.00330033
1023	42	Female	Poor	About the same as three months ago	Poor	Somewhat worse now than three months ago	Poor	Somewhat worse now than three months ago	Fair	Somewhat better now than three months ago	0.00821918	0	0.00547945	0
1024	54	Female	Fair	About the same as three months ago	Good	About the same as three months ago	Fair	Somewhat worse now than three months ago	Fair	About the same as three months ago	0.0191781	0.0100334	0	0
1025	81	Female	Fair	Somewhat better now than three months ago	Good	About the same as three months ago	Fair	Somewhat worse now than three months ago			0.00273973	0.0168919	0	0.00337838
1026	47	Female	Poor	Much worse now than three months ago	Poor	Somewhat better now than three months ago					0.0164384	0	0	0
1027	78	Female	Fair	Somewhat better now than three months ago	Good	Somewhat better now than three months ago	Good	Much better than three months ago	Very Good	Somewhat better now than three months ago	0.0273973	0	0.00547945	0
1028	67	Female	Poor	Much worse now than three months ago	Poor	Somewhat worse now than three months ago	Poor	Somewhat worse now than three months ago	Poor	About the same as three months ago	0.0191781	0.0137457	0.00547945	0
1029	84	Female	Fair	About the same as three months ago	Good	About the same as three months ago	Fair	Somewhat better now than three months ago	Good	About the same as three months ago	0	0	0.00821918	0.00692042
1030	60	Male	Good	About the same as three months ago	Fair	About the same as three months ago	Very Good	Much better than three months ago	Very Good	Much better than three months ago	0.00273973	0.00346021	0.00547945	0.00346021
1031	75	Male	Very Good	About the same as three months ago	Excellent	About the same as three months ago	Good	Much better than three months ago	Poor	Somewhat worse now than three months ago	0	0.0138889	0.00821918	0.00694444
1032	26	Male	Poor	About the same as three months ago			Poor	About the same as three months ago			0.0438356	0.0590278	0.0136986	0.0104167
1033	66	Male	Poor	Somewhat better now than three months ago	Poor	Somewhat worse now than three months ago			Fair	Somewhat better now than three months ago	0.00273973	0	0.00547945	0
1034	53	Female	Poor	Much better than three months ago	Good	Somewhat better now than three months ago	Fair	Much better than three months ago	Good	Somewhat better now than three months ago	0.00273973	0.00355872	0.00821918	0.00355872
1035	89	Female	Good	About the same as three months ago							0.00547945	0.00711744	0.00273973	0
1036	78	Female	Fair	About the same as three months ago	Fair	Somewhat better now than three months ago	Good	About the same as three months ago	Fair	About the same as three months ago	0	0	0.00821918	0.0107914
1037	76	Female	Excellent	Somewhat better now than three months ago	Good	About the same as three months ago	Good	Somewhat better now than three months ago			0.00821918	0	0.0109589	0.00719424
1038	81	Male	Fair	Somewhat better now than three months ago	Good	Much better than three months ago	Very Good	Much better than three months ago			0.0136986	0	0.00273973	0.00361011
1039	67	Female	Fair	Somewhat better now than three months ago	Good	Much better than three months ago	Very Good	Much better than three months ago	Very Good	Much better than three months ago	0.00821918	0.0109091	0.0109589	0.00363636
1040	48	Female			Good	Somewhat worse now than three months ago	Good	Somewhat better now than three months ago	Good	Somewhat better now than three months ago	0	0	0.00273973	0
1041	23	Female	Fair	Somewhat worse now than three months ago	Good	Much better than three months ago	Fair	Much better than three months ago	Very Good	Much better than three months ago	0.00273973	0.00364964	0.0164384	0.00364964
1042	61	Male	Poor	Much worse now than three months ago	Fair	Somewhat better now than three months ago					0	0.00373134	0.00547945	0
1043	65	Male	Poor	Somewhat worse now than three months ago	Fair	About the same as three months ago	Fair	Somewhat better now than three months ago	Poor	Somewhat worse now than three months ago	0	0	0	0
1044	76	Female	Fair	Much better than three months ago	Poor	Somewhat better now than three months ago	Excellent	Much better than three months ago	Good	Much better than three months ago	0.0273973	0.00757576	0.00273973	0
1045	41	Female	Poor	About the same as three months ago			Very Good	About the same as three months ago			0	0	0.00821918	0
1046	53	Female	Poor	Much worse now than three months ago	Fair	About the same as three months ago	Fair	Somewhat better now than three months ago	Fair	Somewhat better now than three months ago	0.00273973	0.00383142	0.00821918	0
1047	89	Male	Good	About the same as three months ago	Good	Much better than three months ago	Good	Somewhat worse now than three months ago	Fair	Somewhat worse now than three months ago	0	0.0077821	0.00547945	0.00389105
1048	59	Female	Fair	Somewhat better now than three months ago							0.0164384	0	0.00273973	0
1049	31	Male	Fair	Somewhat worse now than three months ago	Very Good	Much better than three months ago	Good	Much better than three months ago	Good	Somewhat better now than three months ago	0.0219178	0.0314961	0.00273973	0.011811
1050	57	Male	Poor	Somewhat worse now than three months ago	Fair	Much worse now than three months ago			Fair	Much better than three months ago	0.00273973	0.00787402	0.00821918	0
1051	89	Male	Good	Somewhat worse now than three months ago							0	0	0.00821918	0
1052	71	Female	Poor	Much worse now than three months ago	Very Good	Much better than three months ago	Good	Somewhat better now than three months ago			0.00273973	0.00406504	0.0191781	0.0121951
1053	45	Male	Poor	About the same as three months ago	Good	Much better than three months ago	Excellent	About the same as three months ago			0.00273973	0.00823045	0	0
1054	45	Male	Poor	Somewhat worse now than three months ago			Poor	About the same as three months ago			0.00821918	0.00826446	0.0273973	0.00413223
1055	81	Female	Fair	Somewhat worse now than three months ago	Fair	Much better than three months ago	Fair	About the same as three months ago			0.00821918	0	0.00273973	0.0083682
1056	69	Female	Poor	About the same as three months ago							0.0109589	0.00847458	0.00273973	0.0127119
1057	59	Female	Fair	Somewhat better now than three months ago	Fair	About the same as three months ago	Fair	About the same as three months ago			0.00821918	0.0170213	0.0246575	0.00851064
1058	26	Male	Fair	Somewhat worse now than three months ago			Fair	About the same as three months ago			0.0109589	0.00425532	0	0.012766
1059	89	Female	Poor	About the same as three months ago	Poor	Somewhat worse now than three months ago					0.0109589	0	0	0
1061	51	Male	Poor	Much worse now than three months ago	Fair	Somewhat better now than three months ago	Poor	Somewhat better now than three months ago			0.00547945	0.00442478	0.0136986	0.0221239
1062	87	Male	Fair	About the same as three months ago	Fair	About the same as three months ago	Good	Somewhat better now than three months ago			0.00273973	0.0045045	0.00273973	0.0045045
1063	83	Female					Poor	Somewhat worse now than three months ago			0	0.0135747	0.00547945	0
1064	64	Male	Fair	About the same as three months ago	Fair	Much worse now than three months ago	Poor	Somewhat worse now than three months ago			0	0	0.00547945	0.00930233
1065	58	Female	Poor	About the same as three months ago	Fair	About the same as three months ago	Poor	Somewhat better now than three months ago			0.030137	0.027907	0.0109589	0.00465116
1066	65	Female	Good	About the same as three months ago	Fair	Somewhat worse now than three months ago	Fair	Somewhat better now than three months ago			0.0547945	0.027907	0.00273973	0
1067	89	Male			Good	Somewhat better now than three months ago	Good	About the same as three months ago			0.00273973	0.00471698	0.00273973	0
1068	32	Female	Poor	Somewhat worse now than three months ago	Poor	Somewhat worse now than three months ago	Poor	About the same as three months ago			0	0	0.00273973	0
1069	57	Female	Fair	Somewhat better now than three months ago	Fair	Somewhat better now than three months ago	Good	Somewhat better now than three months ago			0	0.0144231	0.0109589	0
1070	62	Female			Fair	About the same as three months ago	Fair	About the same as three months ago			0.0109589	0.00966184	0.0109589	0
1071	57	Male	Poor	About the same as three months ago	Fair	About the same as three months ago	Good	About the same as three months ago			0	0	0.00547945	0
1072	24	Female	Fair	Somewhat better now than three months ago							0.00273973	0	0.0136986	0.0103627
1073	63	Female	Good	About the same as three months ago	Fair	About the same as three months ago	Fair	Much better than three months ago			0.00273973	0.005	0.0136986	0
1074	75	Female	Poor	About the same as three months ago	Poor	About the same as three months ago	Poor	Somewhat worse now than three months ago			0.00547945	0.00505051	0.00821918	0
1075	89	Female	Good	Somewhat worse now than three months ago	Good	Somewhat better now than three months ago					0.00547945	0.0103093	0.00547945	0.00515464
1076	60	Female	Good	Much better than three months ago	Good	About the same as three months ago	Good	About the same as three months ago			0	0	0.00547945	0.0052356
1078	79	Female	Fair	Much better than three months ago	Good	Somewhat better now than three months ago	Fair	Much better than three months ago			0.00273973	0	0.0164384	0
1079	50	Male	Good	Much better than three months ago			Poor	Somewhat better now than three months ago			0.030137	0.026738	0.00547945	0.00534759
1080	85	Female	Good	About the same as three months ago	Fair	Somewhat worse now than three months ago	Poor	Somewhat worse now than three months ago			0.00273973	0.0388889	0.00273973	0.00555556
1081	89	Female	Good	About the same as three months ago	Good	Somewhat better now than three months ago	Fair	About the same as three months ago			0	0	0.00547945	0
1082	85	Male	Good	Somewhat better now than three months ago	Good	Somewhat better now than three months ago	Very Good	Much better than three months ago			0	0	0.00547945	0
1083	59	Female	Fair	Somewhat worse now than three months ago	Poor	Somewhat worse now than three months ago			Poor	Somewhat better now than three months ago	0.00273973	0	0.00547945	0
1084	76	Female	Good	Somewhat better now than three months ago	Poor	Somewhat worse now than three months ago					0	0	0.00547945	0
1085	71	Female	Good	About the same as three months ago	Fair	Somewhat better now than three months ago	Poor	Somewhat worse now than three months ago			0.0219178	0.0242424	0	0.00606061
1086	68	Male	Poor	About the same as three months ago	Poor	Much worse now than three months ago	Fair	Much better than three months ago			0	0	0.00821918	0.00591716
1087	89	Female	Fair	Somewhat better now than three months ago	Fair	About the same as three months ago	Good	About the same as three months ago			0.00273973	0	0.00821918	0
1088	61	Female	Fair	Somewhat worse now than three months ago	Fair	About the same as three months ago					0.0246575	0.0197368	0.00273973	0.00657895
1089	89	Female	Very Good	Somewhat better now than three months ago	Fair	About the same as three months ago	Excellent	Much better than three months ago			0	0	0.00547945	0
1090	65	Female	Poor	About the same as three months ago	Poor	About the same as three months ago					0	0	0	0
1091	61	Female	Poor	Somewhat worse now than three months ago	Poor	Somewhat worse now than three months ago					0	0	0.0164384	0
1092	54	Female	Fair	Somewhat better now than three months ago	Poor	Somewhat better now than three months ago					0.00273973	0	0.00273973	0
1093	79	Male	Poor	Much worse now than three months ago							0	0	0	0
1094	55	Female	Poor	About the same as three months ago	Fair	Somewhat better now than three months ago					0.00273973	0.00740741	0.00547945	0.0148148
1095	84	Male	Poor	Much worse now than three months ago	Poor	Somewhat worse now than three months ago					0	0	0.00547945	0
1096	78	Female	Good	About the same as three months ago	Good	Somewhat better now than three months ago					0.0109589	0.0234375	0	0
1097	87	Female	Fair	Much worse now than three months ago							0.00821918	0	0	0
1098	52	Male	Good	Somewhat better now than three months ago	Very Good	Much better than three months ago					0.00821918	0	0	0
1099	89	Male	Poor	Somewhat worse now than three months ago							0	0	0.00547945	0.00806452
1100	89	Female	Good	Somewhat better now than three months ago					Very Good	Much better than three months ago	0.00547945	0	0.00547945	0.00909091
1101	89	Male	Very Good	About the same as three months ago	Very Good	About the same as three months ago					0	0	0.00547945	0
1102	61	Male	Poor	About the same as three months ago	Good	Much better than three months ago					0.0164384	0.0166667	0	0
1103	77	Female	Very Good	Somewhat better now than three months ago	Very Good	Much better than three months ago					0.00821918	0	0	0
1104	38	Male	Poor	About the same as three months ago	Fair	About the same as three months ago					0.00821918	0	0.00821918	0.0181818
1105	60	Male	Fair	Much better than three months ago	Fair	Somewhat better now than three months ago					0.00821918	0	0.00273973	0
1106	86	Female	Fair	Somewhat better now than three months ago	Good	Somewhat better now than three months ago					0	0	0.00273973	0
1107	61	Female	Fair	Somewhat worse now than three months ago	Poor	About the same as three months ago					0	0.00990099	0.0164384	0
1108	56	Male	Fair	Somewhat better now than three months ago	Poor	Somewhat worse now than three months ago					0.00547945	0	0.00273973	0
1109	74	Male	Fair	Somewhat better now than three months ago		Somewhat better now than three months ago					0.0219178	0.030303	0.00547945	0
1110	61	Female	Fair	Somewhat better now than three months ago	Good	Somewhat better now than three months ago					0.0219178	0	0.0109589	0.0108696
1111	89	Female	Good	Somewhat worse now than three months ago	Very Good	Somewhat better now than three months ago					0.00273973	0	0.00547945	0
1112	60	Male	Poor	Much worse now than three months ago							0	0	0.0109589	0.0227273
1113	47	Male	Very Good	Much better than three months ago	Very Good	Somewhat better now than three months ago					0.00821918	0	0.0164384	0.0114943
1114	69	Female	Poor	Somewhat worse now than three months ago	Poor	Somewhat worse now than three months ago					0.00547945	0.0121951	0.00821918	0
1115	35	Male	Fair	Somewhat worse now than three months ago	Fair	Somewhat worse now than three months ago					0.0136986	0.025	0.00547945	0.0125
1116	73	Male	Poor	Much worse now than three months ago							0	0.0384615	0.00273973	0
1117	20	Male	Very Good	Somewhat better now than three months ago							0.0164384	0	0.00273973	0
1118	86	Male			Excellent	Much better than three months ago					0.0109589	0	0.00273973	0
1119	59	Female	Poor	About the same as three months ago							0.0164384	0.0138889	0.00547945	0.0277778
1120	68	Female	Poor	About the same as three months ago	Poor	Somewhat worse now than three months ago					0.00273973	0	0.00547945	0
1121	73	Male	Fair	About the same as three months ago							0.00273973	0	0.00273973	0
1122	62	Female	Fair	About the same as three months ago							0.0109589	0	0	0
1123	84	Female	Poor	Somewhat worse now than three months ago	Poor	About the same as three months ago					0.0164384	0	0.00273973	0
1124	63	Male	Fair	Somewhat better now than three months ago							0.0164384	0.0169492	0.00547945	0
1126	59	Male	Poor	Somewhat better now than three months ago							0	0	0.0164384	0
1127	70	Male	Excellent	About the same as three months ago							0.00547945	0	0.00547945	0.0172414
1128	66	Male	Poor	Somewhat better now than three months ago							0	0	0.00547945	0
1129	73	Female									0.0109589	0.0175439	0.00547945	0
1130	38	Female	Poor	Somewhat worse now than three months ago							0.0136986	0	0.00273973	0
1131	71	Female	Good	About the same as three months ago							0.0191781	0.0188679	0	0
1132	65	Male	Very Good	About the same as three months ago							0.0109589	0	0	0
1133	59	Female	Fair	Somewhat better now than three months ago							0	0	0.00273973	0
1134	32	Male	Poor	Somewhat better now than three months ago							0.00547945	0	0.00547945	0
1135	84	Female	Poor	About the same as three months ago							0	0	0.00821918	0
1136	65	Male	Fair	Somewhat better now than three months ago							0	0	0.00273973	0
1137	61	Male	Good	Somewhat better now than three months ago							0.00821918	0	0	0
1138	89	Female	Good	About the same as three months ago							0.00273973	0	0.00547945	0
1139	79	Male	Good	About the same as three months ago							0.00547945	0	0.0164384	0
1140	64	Female	Poor	Somewhat better now than three months ago							0.00273973	0	0.00547945	0
1141	37	Male	Fair	Somewhat worse now than three months ago							0.0136986	0	0.00273973	0
1142	50	Male	Fair	Somewhat worse now than three months ago							0.0136986	0	0.00547945	0
1143	28	Female	Good	Much worse now than three months ago							0.0109589	0	0.00547945	0
1144	41	Male	Fair	Much better than three months ago							0.00273973	0	0.00547945	0
1145	29	Male	Poor	Much worse now than three months ago							0	0.0454545	0.00273973	0
1146	30	Female	Poor	Somewhat worse now than three months ago							0.00547945	0	0.00273973	0
1147	71	Female									0.00273973	0	0.0109589	0
1148	89	Female	Fair	About the same as three months ago							0	0	0.00547945	0
1149	57	Female	Fair	About the same as three months ago							0.00547945	0	0	0
1150	82	Female	Good	Somewhat better now than three months ago							0	0	0.00547945	0
1151	78	Female	Poor	Somewhat better now than three months ago							0.00273973	0	0.00547945	0
